# Supplementary material for: Amphotericin B Polymer Nanoparticles Show Efficacy against Candida Species Biofilms
Source: Pathogens. 2022 Jan 7;11(1):73. doi: 10.3390/pathogens11010073 (PMC8781556; doi:10.3390/pathogens11010073)
Supplement: Supplementary file 1 [file pathogens-11-00073-s001.zip]

Archive with 1 entries (1 files):
- pathogens-1533852-supplementary.pptx
